# Supplementary material for: Assessment of the Efficacy of Olive Leaf (Olea europaea L.) Extracts in the Treatment of Colorectal Cancer and Prostate Cancer Using In Vitro Cell Models
Source: Molecules. 2021 Jul 3;26(13):4069. doi: 10.3390/molecules26134069 (PMC8272070; doi:10.3390/molecules26134069)
Supplement: Supplementary file 1 [file molecules-26-04069-s001.zip]

Archive with 1 entries (1 files):
- molecules-1263313-supplementary.pdf
